# Supplementary material for: A Plasmid Carrying blaIMP-56 in Pseudomonas aeruginosa Belonging to a Novel Resistance Plasmid Family
Source: Microorganisms. 2022 Sep 17;10(9):1863. doi: 10.3390/microorganisms10091863 (PMC9501424; doi:10.3390/microorganisms10091863)
Supplement: Supplementary file 1 [file microorganisms-10-01863-s001.zip]

Archive with 2 entries (2 files):
- Figure S1.jpeg
- Supplementary material.pdf
